# Supplementary material for: Relationships between Biomarkers of Oxidative Stress in Seminal Plasma and Sperm Motility in Bulls before and after Cryopreservation
Source: Animals (Basel). 2022 Sep 22;12(19):2534. doi: 10.3390/ani12192534 (PMC9558952; doi:10.3390/ani12192534)
Supplement: Supplementary file 1 [file animals-12-02534-s001.zip]

Archive with 1 entries (1 files):
- animals-1904583-supplementary Figure S1.jpg
